# Supplementary material for: Fructosyl Amino Oxidase as a Therapeutic Enzyme in Age-Related Macular Degeneration
Source: Int J Mol Sci. 2024 Apr 27;25(9):4779. doi: 10.3390/ijms25094779 (PMC11083825; doi:10.3390/ijms25094779)
Supplement: Supplementary file 1 [file ijms-25-04779-s001.zip]

Archive with 1 entries (1 files):
- ijms-2875744-supplementary.pdf
